# Supplementary material for: Genome-wide identification and characterization of MADS-box family genes related to organ development and stress resistance in Brassica rapa
Source: BMC Genomics. 2015 Mar 14;16(1):178. doi: 10.1186/s12864-015-1349-z (PMC4422603; doi:10.1186/s12864-015-1349-z)
Supplement: Additional file 3: Table S4. — RT-PCR primer list of BrMADSs. [file 12864_2015_1349_MOESM3_ESM.xls]

## Sheet: Sheet1
Additional file 3: Table S4. RT-PCR primer list of BrMADSs
Gene	Locus name	Forward primer (5'>3')	Reverse primer (5'>3')
BrMADS1	Bra040348	CGTTTAAAACCGGTGGAAC	GAGATTCTTCTCCCTGGAAC
BrMADS2	Bra014628	GTTACGGCTGGTCATAGAC	GAGTTATCACAGGGAGGTTC
BrMADS3	Bra007324	TATCCTCTGTGACGCTGAG	GTCCAATACCCCGATGACG
BrMADS4	Bra019018	AGAAGATCGAGAATGCGAAC	GCAAGGAAGTGTCAGAAAGG
BrMADS5	Bra008802	CGACAACTACCAACGTTCTTC	AACCCCAATTGCAATGTTG
BrMADS6	Bra006214	TCAGATCTCTTCAGATGTTCC	TAGTTGCAAAGTTGTGTCTG
BrMADS7	Bra031888	ATGGGGAGAAGAAAAGTAGAG	GTCCCTATCTTTTCTTGAAGC
BrMADS8	Bra024350	GGATCGAGAACAAGAGCAGTC	GTCTCCGGTGGATTGTTAC
BrMADS9	Bra031886	GTGGCCATTCTAATGGTTTCC	GGGTGCCAACACAACGAAG
BrMADS10	Bra024351	GCATTACGAAGTACAACATGC	CCGGAGCTATATTCCAGTAA
BrMADS11	Bra031884	CGACTGGTTGGAGAGATAAGC	GGTGGTTGTTACTTGAGAAGC
BrMADS12	Bra028599	CGGCAAGCTTTACAACTTCTC	TCCATCTGGCTAGCCAAACC
BrMADS13	Bra009055	CTAAACGACGCAACGGTC	ATTCCACTCCCACTAAC
BrMADS14	Bra006051	CCGGTGATAACCTGGTCAG	TTGATCAGCCCCGTCTAACG
BrMADS15	Bra022771	CAAGCGAATCGAGAAAAACAG	TGATTAACCGCCGAGTAAAGG
BrMADS16	Bra039921	GAGTAGGCAAGTCACTTTCTC	GGATTCATCGGCTGTATCTTC
BrMADS17	Bra030222	GGGAAGATTGTGATCAAAAGG	CCAAGTCCCAATACATTTGTG
BrMADS18	Bra011797	GCTTTGCAAGAAACCCATCG	CGACAACTAGTTCACGGTGTG
BrMADS19	Bra010623	GAGCTAGCCATTCTCTGTGAC	TTTCGAGATAACTCGAGGTTC
BrMADS20	Bra017638	TGACTTTCTCCAAGAGAAGG	TGACTTTCTCCAAGAGAAGG
BrMADS21	Bra011509	AAGAAAGCCAAGGAGCTTG	CTCGCGGTTAAGCTCTTG
BrMADS22	Bra038511	CTGATGTTGCTCTCATCATC	CGGCAATGTTCTCTGATTCAC
BrMADS23	Bra030228	CTGATGTTGCCCTCATCG	CGGTCTTCTCCGACTCAAC
BrMADS24	Bra019221	TCTCCATATAACCAGGTTGAG	GAGAAGTGTCGGAGAAGTC
BrMADS25	Bra013812	AGAGCTTCCTACACAATACG	TCTTCGTCTGTGAACTGTG
BrMADS26	Bra029365	GCCACTGGAAAGCTCTACC	GTCGTGGCACGATGCCCATGA
BrMADS27	Bra026507	GAACACTCTAATATGCCTCAG	TGAGGGATTAATCAACCTTGG
BrMADS28	Bra013028	GTACTGCTCCGACCCTTCC	GAACACTGTTTGGTGGTTG
BrMADS29	Bra020093	TGGTGACGTTCTCAAAGAG	CCTGAAGATTTGGTTGAATCG
BrMADS30	Bra006549	GAGAACGCAAACAACAGAG	CCAAATTGTCCATCATGATCC
BrMADS31	Bra002285	GAAAGAGATCACAGTTCTGTGT	GTGGTCTCGGACTTTGTC
BrMADS32	Bra014822	AGACAAACCGACAAGTGAC	GTTCTGATGGAAGCGAAGTTGA
BrMADS33	Bra007067	GAGGGAAGATCCAGATCAAG	GCACGTGATCCTTCGATTTGAT
BrMADS34	Bra007972	ACGCAGAGATTGGTGTTGTG	TTCTCGAGGAGATACTTGTTG
BrMADS35	Bra003919	GGTCGGCGTTATGATTTTCTC	GCGAAGTTAGCATCTAATACG
BrMADS36	Bra039324	AAGAAAGCCTTTGAGCTCTC	TGTGTGAAGAGTGCTTTCTTC
BrMADS37	Bra000393	TGAGGCACACCAAGGATCG	CCTCGTCCACTTTCTTGGTTC
BrMADS38	Bra004928	TTTCTCTAAGCGAAGGAATG	CTTGGTTCTTATTCGACCAG
BrMADS39	Bra029424	AGGGGAAAGACGGAGATG	GGAGGAAACTTTTTGGAGTG
BrMADS40	Bra020826	GCTCTAGAAAAATGCTCGGAG	TTGGATTGTCTTGGCTCAG
BrMADS41	Bra013662	GAAAGCCTATCCTTCCTGAAC	TCATGTCCGTAGCTGTTTGC
BrMADS42	Bra019343	TGAGGGGAAAGACTGAGATC	TCCATATTGTCAACGCTATCC
BrMADS43	Bra035907	ACAGAAACGATCATGAAACC	GAACATCTGAGCCTTTCTTG
BrMADS44	Bra029281	ATTTACGTCCAGCGATTAAAGG	CTCCATGGTTCTAAAACAGTC
BrMADS45	Bra029314	CTCAGAAAGGCAAACTATACG	TCGACATTGGATATGTGGATG
BrMADS46	Bra013891	AGGAATGAGTACTTTGGGGCAG	GTTTCGACATCCGATATGTTC
BrMADS47	Bra010465	AAAAGAATCGAGGACGTGAC	GGCGCAGCCTACTTTTATCG
BrMADS48	Bra012957	AGAATTGAGAACCAGACAAGC	CAACGTCCGATATGTTCATG
BrMADS49	Bra029155	CCCAAGTAGCAGCTATCATC	GATGGATAGGTCAGTTTCCA
BrMADS50	Bra028282	ACAAGTCACGTTCTCTAAGAG	TAGGTCCGTTTCCACATCC
BrMADS51	Bra029154	TCACATTCTCGAAGCGAAG	ACTTCCGGTTTCATCTTTCC
BrMADS52	Bra028283	GATCGAAAACGTGACAAGC	GACCTCTGATGAATGTTTGG
BrMADS53	Bra037895	AGGCTTCTGATAACACCAGC	CCGTAGTCATAATGCTATGAG
BrMADS54	Bra000696	AGCTTCGTCTGATAACGCCAAC	CCACTAACCATTTGATGATGG
BrMADS55	Bra013364	ACAAAGGAAAGCTGGGAGA	GGCATGATCTGCTCGTAG
BrMADS56	Bra012564	GCCTACCAAATGGAGCTAG	CTGCATAGTCTGTTCGTATCCT
BrMADS57	Bra014552	CTATGAGTACGCTAACAACAG	CCAGCCTAGCGCAGTGTGTT
BrMADS58	Bra003356	GTTGCCCTCGTCATCTTCTC	CCTTGTATTACACTCGAATCC
BrMADS59	Bra007419	ACAACAAATCGTCAAGTAACCT	ACACCGGATCCATGCTGTTC
BrMADS60	Bra004716	GGTGGTGCGAGTGATGAAGTA	GGTTAACCGGAATATAGTTCC
BrMADS61	Bra038326	CTGAGTCCGACGTCAATACG	CATGGTTTTGCTGGTCCCA
BrMADS62	Bra004361	CCGAGTCTGACGTCAATACG	CGTAGGTGTGGAGTAAAACAG
BrMADS63	Bra004007	ACTCCAATTATAATAGGCTCA	TGATGAGAGAGCATGTAAGG
BrMADS64	Bra035952	TTGCTCTCGTTGTCTTCTC	TTCTCTCCCACAACTCTCTC
BrMADS65	Bra029347	CTTCGAATATTCCACAGACTC	CGATGCACCACCATTCTCTG
BrMADS66	Bra012997	TGCCCTCGTCATCTTCTCTTC	GTTCCGCCAGTGATGATGC
BrMADS67	Bra036201	CTGAGTACTCTGCTGGTTCC	CCAAGAGATAGAGGACGATG
BrMADS68	Bra025411	CATGGAAAGCATTCTTGATCG	TCTTGAGCGAATTCTCTTGAG
BrMADS69	Bra020742	GAGAGAATTCTGGATCGA	ATGTTTTGCGGCTCAATGTC
BrMADS70	Bra011021	GGGAAACTGTTCGAGTACTC	ATCTTCTCCTTGGTACATGC
BrMADS71	Bra014454	GTACAATCGCTGTAACATCAAC	GTTGGTTTCACAGTCACATC
BrMADS72	Bra004927	AGTGTCGGGCTTTATCTTGTG	GCGATCCACTGAATCAGGATG
BrMADS73	Bra000392	AGTGTCGGAGTTGAAAGAAC	CCTTGCACGTAGTAATGTTG
BrMADS74	Bra021470	GGAAAGCTCTACGAGTTCTG	GACGACTGACCTTGCGCA
BrMADS75	Bra039170	GTTTGCTAAGCGCAGGAAC	ATTTTGCTGATCACCACCTTC
BrMADS76	Bra010955	AAGGGGTGGTGTTTTGAAG	GGAAGAAAGCTTGTTGTTGC
BrMADS77	Bra032814	TTCGGACTCTAGACAGGTACC	TGTTGTTGATGACGACCGTAG
BrMADS78	Bra026543	AGCAGATAAGGTCAAGAAAGG	GGCCTGAAGAAACCATTT
BrMADS79	Bra017376	ATGCTGAGATTGCTCTTCTC	GAAACCTACTTCTTGAGTTGG
BrMADS80	Bra025126	CTTTGCGATGCGGAGGTTG	GAGGGTTCGCATGATAAGAAG
BrMADS81	Bra030032	CCAGCATGATCCGGACACTG	TGGAAGAAAGCATGATGAGA
BrMADS82	Bra008674	TTGCTAAACGTAGGAACGGTCTG	TGGTGATGATGCTCGTACGGA
BrMADS83	Bra006322	AGGTTGCTCTCATCATCTTC	AGCTTGATGATGCGCATAGGAA
BrMADS84	Bra003278	GAGGGAGGATTGAGATTAAGA	TGGAGAAATCGTAAACCTTG
BrMADS85	Bra003279	TAGATATGGATGCAATGCTG	CAAGGAAGTGTCAGAATGGT
BrMADS86	Bra005545	GGGGAGAGGAAAAATAGAGA	CTTCCGCTGGAGAAATAGTA
BrMADS87	Bra029494	GGTTTGTAGACAGCTTCAGG	GAGGCTGCAGTTAATGTCTC
BrMADS88	Bra016128	GCTGAAGAGGATCGAGAAC	TTAGTTGCAAGCTCAAAGAG
BrMADS89	Bra019163	TACATGGGAGCGAGTATTTT	TCCGATATGTTCATGTTTCC
BrMADS90	Bra011763	AAAGAAAAAGCGGGCTTCTG	CTTGGCGAAATCTCCACATC
BrMADS91	Bra015645	AAAAGGCCTATGAGTTGTCA	TACCCTTCTCTGAACCACAC
BrMADS92	Bra012308	CAAGACCGAAAATGACATCG	ATTAGGTCCCACATTCCCATG
BrMADS93	Bra016386	GAATGCTCTAGTCTTTCCTGAC	CTGGGTCCTACACTTCCATG
BrMADS94	Bra015643	TCTTTTCCGGCAAAACAAGG	GAGCTTGAACTACTTCCTTGC
BrMADS95	Bra025685	TGTGGGATACTGAAGAAAGC	CATCGCCAAAGGCAATATCC
BrMADS96	Bra016544	AAGCTCACTCGATGTCTTGG	TGGTTGCTGGTTGTAAGATG
BrMADS97	Bra031049	TGGAGATGGGAGGTAATAGTAG	CCCAACATTGAATCTGGAACC
BrMADS98	Bra024792	AGATGGGATTCAGATTCCTT	GCAGTGTTGTTGTAAGCAGA
BrMADS99	Bra017404	CAAGTATCCTGCAAGGTAGG	GATGTCTCCGTTGGTAGTGT
BrMADS100	Bra004393	AGCAGCAACTTATGTCCATT	AAGCAGAGGATCATCAAAGA
Br-Actin		ATGGTTGGGATGGGTCAAAAA	TCTTTAATGTCACGGACGATT
