# Supplementary material for: Genome-wide identification and characterization of MADS-box family genes related to organ development and stress resistance in Brassica rapa
Source: BMC Genomics. 2015 Mar 14;16(1):178. doi: 10.1186/s12864-015-1349-z (PMC4422603; doi:10.1186/s12864-015-1349-z)
Supplement: Additional file 4: Table S5. — Primers for qantitative PCR of BrMADSs. [file 12864_2015_1349_MOESM4_ESM.xls]

## Sheet: Sheet1
Additional file 4: Table S5. Primers for qantitative PCR of BrMADSs
Gene name	Gene locus	Forward primer(5'->3')	Reverse primer(5'->3')
BrMADS7	Bra031888	ATGCTGGTGAACTTAGAAGC	TCGTCCCTATCTTTTCTTGA
BrMADS10	Bra024351	ATTCTTGGAAGAGCAGTTCA	TGCTCTTTCATCCTCTGTCT
BrMADS11	Bra031884	TCTGAAGACCCTTCAAGAAA	AGTCTCCGGTGTGTTGTTAC
BrMADS12	Bra028599	AAGCTCTGGATCTTCAGTCA	AACCCTGGTTCTCTTCTTTC
BrMADS14	Bra006051	GATAGCAAGCTTGTGGAATC	CAGCTTCTCCTTTTCTTTGA
BrMADS20	Bra017638	CAGGTGACTTTCTCCAAGAG	TCACATTTGGCATCTCTGTA
BrMADS23	Bra030228	CAGTGACCTTCAAAGAAAGG	GGCGTTAGTAATGGACTCTG
BrMADS24	Bra019221	ATGCTCGAATCCGGACTCAG	CTCCACTGTCATAGCTTGAC
BrMADS36	Bra039324	CGAGCAAGAAAGACTCAACT	CACCTCTTCCACTTTCTTTG
BrMADS38	Bra004928	ATGTATCCGAGCAAGAAAGA	GAACAAGGTAACCCAATGAA
BrMADS39	Bra029424	AAGGAGAGGAACCTTACTGC	AGGTCCAATCAACAAATCAG
BrMADS40	Bra020826	TAGAAAAATGCTCGGAGAAG	CGTGTTCACTTCTGATGATG
BrMADS43	Bra035907	ACAGAAACGATCATGAAACC	GAACATCTGAGCCTTTCTTG
BrMADS44	Bra029281	TACTGGGTCAAGAACTTGCT	TAACCGGACGTTCTCTTCTA
BrMADS103	Bra031945	TCGAAACGTAAATCTGGACT	CATGTACCTTTCCATGAGGT
BrMADS109	Bra035685	ACTTGTGTTTTCACCTGGTC	TTTTCAAGCTTTACCAGCTC
BrMADS127	Bra038728	GAGTTGTTCGACAGTTCCTC	CTCGAGTTGCTTCTGAAGTT
BrMADS146	Bra040248	ATCAAGACTCTCTGCGATGT	TTGAGAAACTCTTCGTGGTT
BrMADS155	Bra041022	TGGGGCTATCATTTACAGTC	AGTTTTCCGGCTTTCTCTAT
Br-Actin		ATGGTTGGGATGGGTCAAAAA	TCTTTAATGTCACGGACGATT
